# Supplementary material for: Phytochemical Analysis and Evaluation of Antioxidant and Antimicrobial Properties of Essential Oils and Seed Extracts of Anethum graveolens from Southern Morocco: In Vitro and In Silico Approach for a Natural Alternative to Synthetic Preservatives
Source: Pharmaceuticals (Basel). 2024 Jul 1;17(7):862. doi: 10.3390/ph17070862 (PMC11280095; doi:10.3390/ph17070862)
Supplement: Supplementary file 1 [file pharmaceuticals-17-00862-s001.zip]

Archive with 1 entries (1 files):
- pharmaceuticals-3060454-supplementary.pdf
